# Supplementary material for: Less is more: natural variation disrupting a miR172 gene at the di locus underlies the recessive double-flower trait in peach (P. persica L. Batsch)
Source: BMC Plant Biol. 2022 Jul 4;22:318. doi: 10.1186/s12870-022-03691-w (PMC9252053; doi:10.1186/s12870-022-03691-w)
Supplement: Supplementary file 8 — Additional file 8: Supplementary Table S1. Gene models were annotated in interval between SNP1456516 (24,277,038) and SNP1501405 (26,628,544), based on a peach reference transcripts v2.1 annotations. Best homology hit and percentage of identity to Arabidopsis gene models are indicated. [file 12870_2022_3691_MOESM8_ESM.xlsx]

## Sheet: tair
Query (Q)	Match (M)	Description	%Identity
Prupe.2G209500	AT3G54840.1	ARA6, ATRABF1, ARA-6, ATRAB5C | Ras-related small GTP-binding family protein | chr3:20318597-20320782 FORWARD LENGTH=202	88.66
Prupe.2G209600	AT2G36985.1	ROT4, DVL16 | DVL family protein | chr2:15534943-15535104 REVERSE LENGTH=53	63.15
Prupe.2G209800	AT5G04270.1	DHHC-type zinc finger family protein | chr5:1182896-1184718 REVERSE LENGTH=254	59.68
Prupe.2G209900	AT2G39130.1	Transmembrane amino acid transporter family protein chr2:16323171-16326744 REVERSE LENGTH=550	71.53
Prupe.2G210100	AT5G04260.1	WCRKC2 WCRKC thioredoxin 2 chr5:1178901-1180022 REVERSE LENGTH=192	74.82
Prupe.2G210200	AT3G10360.1	APUM4, PUM4 pumilio 4 chr3:3211276-3215144 REVERSE LENGTH=1003	54.04
Prupe.2G210300	AT2G39120.1	Ubiquitin carboxyl-terminal hydrolase family protein chr2:16321794-16322957 FORWARD LENGTH=387	67.69
Prupe.2G210400	AT5G04250.2	Cysteine proteinases superfamily protein chr5:1176397-1178492 FORWARD LENGTH=345	54.98
Prupe.2G210500	AT2G39110.1	Protein kinase superfamily protein chr2:16319770-16321568 FORWARD LENGTH=435	62.26
Prupe.2G210600	AT1G53390.1	P-loop containing nucleoside triphosphate hydrolases superfamily protein chr1:19918197-19923579 FORWARD LENGTH=1109	60.61
Prupe.2G210700	AT4G33220.1	PME44, ATPME44 pectin methylesterase 44 chr4:16022506-16026130 FORWARD LENGTH=525	44.66
Prupe.2G210800	AT3G57120.1	Protein kinase superfamily protein chr3:21139099-21140469 FORWARD LENGTH=456	47.82
Prupe.2G210900	AT3G43270.1	Plant invertase/pectin methylesterase inhibitor superfamily chr3:15222402-15225124 REVERSE LENGTH=527	45.94
Prupe.2G211000	AT3G10350.1	P-loop containing nucleoside triphosphate hydrolases superfamily protein chr3:3208310-3210678 FORWARD LENGTH=411	80.8
Prupe.2G211100	AT3G57120.1	Protein kinase superfamily protein chr3:21139099-21140469 FORWARD LENGTH=456	49.72
Prupe.2G211200	AT2G39020.1	Acyl-CoA N-acyltransferases (NAT) superfamily protein chr2:16295392-16296102 FORWARD LENGTH=236	69.19
Prupe.2G211300	AT3G19870.1	unknown protein; Has 84 Blast hits to 64 proteins in 35 species: Archae - 0; Bacteria - 0; Metazoa - 31; Fungi - 0; Plants - 24; Viruses - 0; Other Eukaryotes - 29 (source: NCBI BLink). chr3:6907481-6911115 FORWARD LENGTH=1090	49.91
Prupe.2G211400	AT5G04240.1	ELF6 Zinc finger (C2H2 type) family protein / transcription factor jumonji (jmj) family protein chr5:1169544-1174638 FORWARD LENGTH=1340	55.9
Prupe.2G211600	AT2G37030.1	SAUR-like auxin-responsive protein family chr2:15553732-15554106 FORWARD LENGTH=124	47.82
Prupe.2G211700	AT5G03300.1	ADK2 adenosine kinase 2 chr5:796573-798997 FORWARD LENGTH=345	85.54
Prupe.2G211800	AT2G37040.1	PAL1, ATPAL1 PHE ammonia lyase 1 chr2:15557602-15560237 REVERSE LENGTH=725	81.35
Prupe.2G211900	AT5G04220.2	SYTC, ATSYTC, NTMC2TYPE1.3, NTMC2T1.3, SYT3 Calcium-dependent lipid-binding (CaLB domain) family protein chr5:1155985-1158620 REVERSE LENGTH=540	64.68
Prupe.2G212000	AT5G04220.2	SYTC, ATSYTC, NTMC2TYPE1.3, NTMC2T1.3, SYT3 Calcium-dependent lipid-binding (CaLB domain) family protein chr5:1155985-1158620 REVERSE LENGTH=540	59.96
Prupe.2G212200	AT4G14145.1	unknown protein; FUNCTIONS IN: molecular_function unknown; INVOLVED IN: biological_process unknown; LOCATED IN: chloroplast; Has 30201 Blast hits to 17322 proteins in 780 species: Archae - 12; Bacteria - 1396; Metazoa - 17338; Fungi - 3422; Plants - 5037; Viruses - 0; Other Eukaryotes - 2996 (source: NCBI BLink). chr4:8152499-8153091 REVERSE LENGTH=134	79.8
Prupe.2G212300	AT3G19810.1	Protein of unknown function (DUF177) chr3:6877756-6878812 REVERSE LENGTH=321	61.01
Prupe.2G212500	AT5G03250.1	Phototropic-responsive NPH3 family protein chr5:774591-776855 FORWARD LENGTH=592	57.5
Prupe.2G212600	AT2G01720.1	Ribophorin I chr2:317193-320016 REVERSE LENGTH=464	71.75
Prupe.2G212800	AT2G28320.1	Pleckstrin homology (PH) and lipid-binding START domains-containing protein chr2:12095161-12099424 FORWARD LENGTH=737	63.1
Prupe.2G212900	AT3G54810.1	BME3-ZF, BME3, GATA8 Plant-specific GATA-type zinc finger transcription factor family protein chr3:20296957-20298236 FORWARD LENGTH=322	69.6
Prupe.2G213000	AT4G30080.1	ARF16 auxin response factor 16 chr4:14703369-14705564 REVERSE LENGTH=670	58.22
Prupe.2G213100	AT5G17530.3	phosphoglucosamine mutase family protein chr5:5777716-5781863 FORWARD LENGTH=614	71.89
Prupe.2G213200	AT2G39000.1	Acyl-CoA N-acyltransferases (NAT) superfamily protein chr2:16286454-16287941 REVERSE LENGTH=291	80.71
Prupe.2G213300	AT5G20660.1	Zn-dependent exopeptidases superfamily protein chr5:6986402-6990947 FORWARD LENGTH=910	60.5
Prupe.2G213400	AT2G28370.1	Uncharacterised protein family (UPF0497) chr2:12132092-12133447 FORWARD LENGTH=179	46.96
Prupe.2G213500	AT5G13570.1	DCP2, TDT, ATDCP2 decapping 2 chr5:4367532-4369992 FORWARD LENGTH=373	64.34
Prupe.2G213600	AT3G54820.1	PIP2D, PIP2;5 plasma membrane intrinsic protein 2;5 chr3:20302117-20303738 FORWARD LENGTH=286	80.83
Prupe.2G213900	AT5G19290.1	alpha/beta-Hydrolases superfamily protein chr5:6494113-6495105 FORWARD LENGTH=330	65.92
Prupe.2G214000	AT5G14990.1	BEST Arabidopsis thaliana protein match is: myosin heavy chain-related (TAIR:AT2G34730.1); Has 8284 Blast hits to 6001 proteins in 578 species: Archae - 107; Bacteria - 678; Metazoa - 3983; Fungi - 607; Plants - 315; Viruses - 16; Other Eukaryotes - 2578 (source: NCBI BLink). chr5:4850764-4853003 FORWARD LENGTH=666	35.78
Prupe.2G214200	AT5G19500.1	Tryptophan/tyrosine permease chr5:6579019-6581699 FORWARD LENGTH=505	29.44
Prupe.2G214300	AT3G54950.1	PLP7, PLA IIIA patatin-like protein 6 chr3:20359076-20360774 REVERSE LENGTH=488	64.06
Prupe.2G214400	AT1G48850.1	EMB1144 chorismate synthase, putative / 5-enolpyruvylshikimate-3-phosphate phospholyase, putative chr1:18065154-18067956 REVERSE LENGTH=436	75.05
Prupe.2G214500	AT2G28880.1	emb1997, ADCS para-aminobenzoate (PABA) synthase family protein chr2:12398937-12403108 REVERSE LENGTH=919	62.71
Prupe.2G214600	AT1G16670.1	Protein kinase superfamily protein chr1:5697846-5699492 FORWARD LENGTH=390	52.99
Prupe.2G214800	AT1G07360.1	CCCH-type zinc fingerfamily protein with RNA-binding domain chr1:2260562-2262795 REVERSE LENGTH=481	78.06
Prupe.2G215000	AT3G20060.1	UBC19 ubiquitin-conjugating enzyme19 chr3:7002927-7004283 REVERSE LENGTH=181	71.23
Prupe.2G215200	AT1G61560.1	MLO6, ATMLO6 Seven transmembrane MLO family protein chr1:22708875-22712032 REVERSE LENGTH=583	57.58
Prupe.2G215300	AT3G12090.1	TET6 tetraspanin6 chr3:3852326-3853714 REVERSE LENGTH=282	66.43
Prupe.2G215400	AT5G36700.4	PGLP1 2-phosphoglycolate phosphatase 1 chr5:14421929-14424430 REVERSE LENGTH=362	81.81
Prupe.2G215500	AT3G07990.1	SCPL27 serine carboxypeptidase-like 27 chr3:2552544-2554644 FORWARD LENGTH=459	78.42
Prupe.2G215600	AT3G52250.1	Duplicated homeodomain-like superfamily protein chr3:19376629-19383100 FORWARD LENGTH=1656	33.33
Prupe.2G215700	AT3G52260.2	Pseudouridine synthase family protein chr3:19383452-19386440 REVERSE LENGTH=369	69.39
Prupe.2G215800	AT4G25030.2	unknown protein; BEST Arabidopsis thaliana protein match is: unknown protein (TAIR:AT5G45410.3); Has 35333 Blast hits to 34131 proteins in 2444 species: Archae - 798; Bacteria - 22429; Metazoa - 974; Fungi - 991; Plants - 531; Viruses - 0; Other Eukaryotes - 9610 (source: NCBI BLink). chr4:12865336-12866638 FORWARD LENGTH=344	61.4
Prupe.2G215900	AT3G52270.1	Transcription initiation factor IIF, beta subunit chr3:19387180-19388902 REVERSE LENGTH=269	60.78
Prupe.2G216000	AT5G50840.2	CONTAINS InterPro DOMAIN/s: Taxilin (InterPro:IPR019132); Has 35333 Blast hits to 34131 proteins in 2444 species: Archae - 798; Bacteria - 22429; Metazoa - 974; Fungi - 991; Plants - 531; Viruses - 0; Other Eukaryotes - 9610 (source: NCBI BLink). chr5:20685903-20688739 FORWARD LENGTH=405	58.06
Prupe.2G216300	AT4G33220.1	PME44, ATPME44 pectin methylesterase 44 chr4:16022506-16026130 FORWARD LENGTH=525	30.15
Prupe.2G216400	AT3G54970.1	D-aminoacid aminotransferase-like PLP-dependent enzymes superfamily protein chr3:20368329-20370070 REVERSE LENGTH=353	52.08
Prupe.2G216600	AT4G29090.1	Ribonuclease H-like superfamily protein chr4:14333528-14335255 FORWARD LENGTH=575	30.5
Prupe.2G216700	AT5G60410.1	ATSIZ1, SIZ1 DNA-binding protein with MIZ/SP-RING zinc finger, PHD-finger and SAP domain chr5:24295226-24300671 FORWARD LENGTH=873	49.88
Prupe.2G216800	AT2G34900.1	GTE01, IMB1, GTE1 Transcription factor GTE6 chr2:14723333-14725562 REVERSE LENGTH=386	49.73
Prupe.2G216900	AT2G34900.1	GTE01, IMB1, GTE1 Transcription factor GTE6 chr2:14723333-14725562 REVERSE LENGTH=386	38.54
Prupe.2G217200	AT2G35790.1	unknown protein; CONTAINS InterPro DOMAIN/s: Protein of unknown function DUF1301 (InterPro:IPR009724); Has 116 Blast hits to 116 proteins in 49 species: Archae - 0; Bacteria - 0; Metazoa - 53; Fungi - 6; Plants - 49; Viruses - 0; Other Eukaryotes - 8 (source: NCBI BLink). chr2:15040735-15041976 FORWARD LENGTH=238	60.81
Prupe.2G217300	AT5G60390.3	GTP binding Elongation factor Tu family protein chr5:24289226-24290675 FORWARD LENGTH=449	95.29
Prupe.2G217400	AT4G30230.1	unknown protein; Has 42 Blast hits to 42 proteins in 5 species: Archae - 0; Bacteria - 0; Metazoa - 0; Fungi - 0; Plants - 42; Viruses - 0; Other Eukaryotes - 0 (source: NCBI BLink). chr4:14806376-14807158 FORWARD LENGTH=260	27.98
Prupe.2G217500	AT3G55510.1	RBL Noc2p family chr3:20579232-20582124 FORWARD LENGTH=594	55.23
Prupe.2G217600	AT5G03040.3	iqd2 IQ-domain 2 chr5:710380-712406 REVERSE LENGTH=461	50.52
Prupe.2G217700	AT2G35795.1	Chaperone DnaJ-domain superfamily protein chr2:15042321-15043334 FORWARD LENGTH=112	75.89
Prupe.2G217800	AT2G35800.1	mitochondrial substrate carrier family protein chr2:15044437-15048352 FORWARD LENGTH=823	59.83
Prupe.2G217900	AT3G52300.1	ATPQ ATP synthase D chain, mitochondrial chr3:19396689-19398119 FORWARD LENGTH=168	73.8
Prupe.2G218000	AT1G07900.1	LBD1 LOB domain-containing protein 1 chr1:2442624-2443631 FORWARD LENGTH=190	65.21
Prupe.2G218100	AT2G16880.1	Pentatricopeptide repeat (PPR) superfamily protein chr2:7312262-7314493 REVERSE LENGTH=743	52.02
Prupe.2G218200	AT2G35820.1	ureidoglycolate hydrolases chr2:15050933-15052004 FORWARD LENGTH=192	63.18
Prupe.2G218300	AT5G63220.1	unknown protein; CONTAINS InterPro DOMAIN/s: Uncharacterised protein family UPF0363 (InterPro:IPR007317); Has 304 Blast hits to 301 proteins in 161 species: Archae - 0; Bacteria - 0; Metazoa - 110; Fungi - 121; Plants - 35; Viruses - 0; Other Eukaryotes - 38 (source: NCBI BLink). chr5:25353256-25355410 REVERSE LENGTH=324	66.36
Prupe.2G218400	AT5G51960.1	CONTAINS InterPro DOMAIN/s: Complex 1 LYR protein (InterPro:IPR008011); Has 45 Blast hits to 45 proteins in 14 species: Archae - 0; Bacteria - 0; Metazoa - 0; Fungi - 0; Plants - 45; Viruses - 0; Other Eukaryotes - 0 (source: NCBI BLink). chr5:21110716-21111116 FORWARD LENGTH=103	44.03
Prupe.2G218500	AT1G17130.1	Family of unknown function (DUF572) chr1:5854264-5856472 FORWARD LENGTH=331	48.19
Prupe.2G218600	AT5G51960.1	CONTAINS InterPro DOMAIN/s: Complex 1 LYR protein (InterPro:IPR008011); Has 45 Blast hits to 45 proteins in 14 species: Archae - 0; Bacteria - 0; Metazoa - 0; Fungi - 0; Plants - 45; Viruses - 0; Other Eukaryotes - 0 (source: NCBI BLink). chr5:21110716-21111116 FORWARD LENGTH=103	61.81
Prupe.2G218700	AT2G38905.1	Low temperature and salt responsive protein family chr2:16244218-16244472 REVERSE LENGTH=54	92.59
Prupe.2G218800	AT1G56590.1	ZIP4 Clathrin adaptor complexes medium subunit family protein chr1:21202250-21204697 REVERSE LENGTH=415	81.25
Prupe.2G219100	AT2G38890.1	unknown protein; Has 58 Blast hits to 54 proteins in 15 species: Archae - 0; Bacteria - 0; Metazoa - 6; Fungi - 0; Plants - 46; Viruses - 0; Other Eukaryotes - 6 (source: NCBI BLink). chr2:16241234-16242648 FORWARD LENGTH=298	38.25
Prupe.2G219200	AT3G54760.2	dentin sialophosphoprotein-related chr3:20269659-20272037 REVERSE LENGTH=761	40.64
Prupe.2G219300	AT5G13620.1	unknown protein; BEST Arabidopsis thaliana protein match is: unknown protein (TAIR:AT1G49290.1); Has 1807 Blast hits to 1807 proteins in 277 species: Archae - 0; Bacteria - 0; Metazoa - 736; Fungi - 347; Plants - 385; Viruses - 0; Other Eukaryotes - 339 (source: NCBI BLink). chr5:4385385-4386373 REVERSE LENGTH=301	31.35
Prupe.2G219400	AT3G54970.1	D-aminoacid aminotransferase-like PLP-dependent enzymes superfamily protein chr3:20368329-20370070 REVERSE LENGTH=353	52.2
Prupe.2G219500	AT2G37060.3	NF-YB8 nuclear factor Y, subunit B8 chr2:15576336-15577660 FORWARD LENGTH=173	71.32
Prupe.2G219600	AT3G54770.1	RNA-binding (RRM/RBD/RNP motifs) family protein chr3:20273863-20275827 REVERSE LENGTH=261	46.34
Prupe.2G219700	AT1G49290.1	unknown protein; BEST Arabidopsis thaliana protein match is: unknown protein (TAIR:AT5G13620.1); Has 99 Blast hits to 93 proteins in 11 species: Archae - 0; Bacteria - 0; Metazoa - 2; Fungi - 0; Plants - 97; Viruses - 0; Other Eukaryotes - 0 (source: NCBI BLink). chr1:18232608-18233624 REVERSE LENGTH=338	29.11
Prupe.2G219800	AT3G45710.1	Major facilitator superfamily protein chr3:16782719-16784617 FORWARD LENGTH=560	43.88
Prupe.2G219900	AT3G45710.1	Major facilitator superfamily protein chr3:16782719-16784617 FORWARD LENGTH=560	43.44
Prupe.2G220000	AT5G13610.1	Protein of unknown function (DUF155) chr5:4383073-4384808 FORWARD LENGTH=402	75.45
Prupe.2G220100	AT2G28550.1	RAP2.7, TOE1 related to AP2.7 chr2:12226168-12228251 REVERSE LENGTH=449	44.26
Prupe.2G220200	AT2G39260.1	binding;RNA binding chr2:16392288-16399588 REVERSE LENGTH=1181	68.54
Prupe.2G220500	AT2G20280.1	Zinc finger C-x8-C-x5-C-x3-H type family protein chr2:8740054-8742349 REVERSE LENGTH=371	67.02
Prupe.2G220600	AT3G45740.1	hydrolase family protein / HAD-superfamily protein chr3:16790830-16793280 FORWARD LENGTH=376	68.58
Prupe.2G220700	AT5G13520.1	peptidase M1 family protein chr5:4342117-4344571 REVERSE LENGTH=616	71.84
Prupe.2G220800	AT3G55005.1	TON1B tonneau 1b (TON1b) chr3:20384131-20386193 FORWARD LENGTH=257	64.61
Prupe.2G220900	AT2G37250.1	ADK, ATPADK1 adenosine kinase chr2:15641991-15643318 FORWARD LENGTH=284	76.37
Prupe.2G221200	AT4G10090.1	ELP6 elongator protein 6 chr4:6305455-6307286 FORWARD LENGTH=262	56.2
Prupe.2G221300	AT1G56260.1	unknown protein; Has 32 Blast hits to 32 proteins in 16 species: Archae - 0; Bacteria - 0; Metazoa - 2; Fungi - 0; Plants - 28; Viruses - 0; Other Eukaryotes - 2 (source: NCBI BLink). chr1:21064647-21065577 REVERSE LENGTH=127	64.65
Prupe.2G221400	AT5G18610.2	Protein kinase superfamily protein chr5:6192736-6195371 FORWARD LENGTH=513	86.4
Prupe.2G221500	AT3G55020.1	Ypt/Rab-GAP domain of gyp1p superfamily protein chr3:20389278-20394713 REVERSE LENGTH=777	66.09
Prupe.2G221600	AT2G39290.1	PGPS1, PGP1, PGS1 phosphatidylglycerolphosphate synthase 1 chr2:16407274-16408840 FORWARD LENGTH=296	75
Prupe.2G221700	AT3G55040.1	GSTL2 glutathione transferase lambda 2 chr3:20398718-20400305 REVERSE LENGTH=292	65.48
Prupe.2G221800	AT3G12620.2	Protein phosphatase 2C family protein chr3:4009510-4010993 REVERSE LENGTH=385	70.75
Prupe.2G221900	AT4G08790.1	Nitrilase/cyanide hydratase and apolipoprotein N-acyltransferase family protein chr4:5608489-5611118 REVERSE LENGTH=307	75.91
Prupe.2G222000	AT2G41475.1	Embryo-specific protein 3, (ATS3) chr2:17295259-17296329 REVERSE LENGTH=179	38.16
Prupe.2G222100	AT3G55060.1	unknown protein; BEST Arabidopsis thaliana protein match is: unknown protein (TAIR:AT2G39300.2); Has 61765 Blast hits to 33720 proteins in 2065 species: Archae - 846; Bacteria - 6964; Metazoa - 31967; Fungi - 5247; Plants - 3104; Viruses - 205; Other Eukaryotes - 13432 (source: NCBI BLink). chr3:20403189-20406222 REVERSE LENGTH=896	45.15
Prupe.2G222200	AT3G55070.1	LisH/CRA/RING-U-box domains-containing protein chr3:20408377-20410887 FORWARD LENGTH=418	75.66
Prupe.2G222300	AT5G53130.1	CNGC1, ATCNGC1 cyclic nucleotide gated channel 1 chr5:21537830-21540490 REVERSE LENGTH=716	41.53
Prupe.2G222400	AT1G01340.1	ATCNGC10, CNGC10, ACBK1 cyclic nucleotide gated channel 10 chr1:132414-135118 REVERSE LENGTH=706	33.06
Prupe.2G222500	AT5G53130.1	CNGC1, ATCNGC1 cyclic nucleotide gated channel 1 chr5:21537830-21540490 REVERSE LENGTH=716	39.77
Prupe.2G222600	AT5G53130.1	CNGC1, ATCNGC1 cyclic nucleotide gated channel 1 chr5:21537830-21540490 REVERSE LENGTH=716	37.93
Prupe.2G222700	AT5G53130.1	CNGC1, ATCNGC1 cyclic nucleotide gated channel 1 chr5:21537830-21540490 REVERSE LENGTH=716	53.84
Prupe.2G222800	AT5G53130.1	CNGC1, ATCNGC1 cyclic nucleotide gated channel 1 chr5:21537830-21540490 REVERSE LENGTH=716	36.56
Prupe.2G222900	AT5G53130.1	CNGC1, ATCNGC1 cyclic nucleotide gated channel 1 chr5:21537830-21540490 REVERSE LENGTH=716	40.69
Prupe.2G223000	AT5G53130.1	CNGC1, ATCNGC1 cyclic nucleotide gated channel 1 chr5:21537830-21540490 REVERSE LENGTH=716	38.85
Prupe.2G223200	AT1G21250.1	WAK1, PRO25 cell wall-associated kinase chr1:7439512-7441892 FORWARD LENGTH=735	36.77
Prupe.2G223300	AT5G53130.1	CNGC1, ATCNGC1 cyclic nucleotide gated channel 1 chr5:21537830-21540490 REVERSE LENGTH=716	33.33
Prupe.2G223400	AT1G21250.1	WAK1, PRO25 cell wall-associated kinase chr1:7439512-7441892 FORWARD LENGTH=735	44.09
Prupe.2G223500	AT5G53130.1	CNGC1, ATCNGC1 cyclic nucleotide gated channel 1 chr5:21537830-21540490 REVERSE LENGTH=716	37.38
Prupe.2G223600	AT5G53130.1	CNGC1, ATCNGC1 cyclic nucleotide gated channel 1 chr5:21537830-21540490 REVERSE LENGTH=716	37.36
Prupe.2G223700	AT5G53130.1	CNGC1, ATCNGC1 cyclic nucleotide gated channel 1 chr5:21537830-21540490 REVERSE LENGTH=716	36.66
Prupe.2G223800	AT5G53130.1	CNGC1, ATCNGC1 cyclic nucleotide gated channel 1 chr5:21537830-21540490 REVERSE LENGTH=716	35.14
Prupe.2G223900	AT5G53130.1	CNGC1, ATCNGC1 cyclic nucleotide gated channel 1 chr5:21537830-21540490 REVERSE LENGTH=716	38.23
Prupe.2G224000	AT5G53130.1	CNGC1, ATCNGC1 cyclic nucleotide gated channel 1 chr5:21537830-21540490 REVERSE LENGTH=716	34.7
Prupe.2G224100	AT1G16130.1	WAKL2 wall associated kinase-like 2 chr1:5525634-5528047 FORWARD LENGTH=748	41.73
Prupe.2G224200	AT2G37340.1	RSZ33, ATRSZ33, RS2Z33, AT-RS2Z33 arginine/serine-rich zinc knuckle-containing protein 33 chr2:15670372-15672331 REVERSE LENGTH=290	68.7
Prupe.2G224300	AT3G55080.1	SET domain-containing protein chr3:20411476-20415830 REVERSE LENGTH=463	58.78
Prupe.2G224400	AT5G59970.1	Histone superfamily protein chr5:24146352-24146663 REVERSE LENGTH=103	79.16
Prupe.2G224500	AT5G13590.1	unknown protein; Has 150 Blast hits to 121 proteins in 42 species: Archae - 0; Bacteria - 8; Metazoa - 80; Fungi - 5; Plants - 17; Viruses - 0; Other Eukaryotes - 40 (source: NCBI BLink). chr5:4374718-4378647 REVERSE LENGTH=1168	28.67
Prupe.2G224600	AT2G39340.1	SAC3/GANP/Nin1/mts3/eIF-3 p25 family chr2:16424043-16429771 FORWARD LENGTH=1006	47.69
Prupe.2G224700	AT3G12345.1	unknown protein; LOCATED IN: chloroplast; Has 35333 Blast hits to 34131 proteins in 2444 species: Archae - 798; Bacteria - 22429; Metazoa - 974; Fungi - 991; Plants - 531; Viruses - 0; Other Eukaryotes - 9610 (source: NCBI BLink). chr3:3930333-3930893 REVERSE LENGTH=186	41.36
Prupe.2G224800	AT5G13580.1	ABC-2 type transporter family protein chr5:4370879-4373062 FORWARD LENGTH=727	70.95
Prupe.2G224900	AT1G28060.1	Pre-mRNA-splicing factor 3 chr1:9779167-9782486 FORWARD LENGTH=786	50.96
Prupe.2G225000	AT2G39360.1	Protein kinase superfamily protein chr2:16437592-16440039 REVERSE LENGTH=815	52.99
Prupe.2G225100	AT3G46330.1	MEE39 Leucine-rich repeat protein kinase family protein chr3:17020887-17024884 REVERSE LENGTH=878	26.26
Prupe.2G225200	AT3G55120.1	TT5, A11, CFI Chalcone-flavanone isomerase family protein chr3:20430248-20431415 REVERSE LENGTH=246	71.22
Prupe.2G225300	AT5G13560.1	unknown protein; BEST Arabidopsis thaliana protein match is: unknown protein (TAIR:AT2G37370.1); Has 12055 Blast hits to 8846 proteins in 811 species: Archae - 217; Bacteria - 1046; Metazoa - 6104; Fungi - 1115; Plants - 528; Viruses - 14; Other Eukaryotes - 3031 (source: NCBI BLink). chr5:4361579-4366318 REVERSE LENGTH=679	56.18
Prupe.2G225400	AT2G39370.1	unknown protein; BEST Arabidopsis thaliana protein match is: unknown protein (TAIR:AT2G37380.1); Has 184 Blast hits to 178 proteins in 53 species: Archae - 0; Bacteria - 58; Metazoa - 9; Fungi - 0; Plants - 103; Viruses - 0; Other Eukaryotes - 14 (source: NCBI BLink). chr2:16444280-16445266 REVERSE LENGTH=328	47.02
Prupe.2G225600	AT3G12360.1	ITN1 Ankyrin repeat family protein chr3:3934146-3936495 FORWARD LENGTH=590	70.98
Prupe.2G225800	AT5G04530.1	KCS19 3-ketoacyl-CoA synthase 19 chr5:1292222-1293616 REVERSE LENGTH=464	61.95
Prupe.2G225900	AT5G04530.1	KCS19 3-ketoacyl-CoA synthase 19 chr5:1292222-1293616 REVERSE LENGTH=464	58.83
Prupe.2G226000	AT5G04530.1	KCS19 3-ketoacyl-CoA synthase 19 chr5:1292222-1293616 REVERSE LENGTH=464	60.89
Prupe.2G226100	AT3G55140.1	Pectin lyase-like superfamily protein chr3:20438819-20440225 FORWARD LENGTH=331	82.62
Prupe.2G226200	AT3G55150.1	ATEXO70H1, EXO70H1 exocyst subunit exo70 family protein H1 chr3:20440655-20442565 REVERSE LENGTH=636	57.96
Prupe.2G226300	AT2G39390.1	Ribosomal L29 family protein chr2:16450803-16451762 REVERSE LENGTH=123	90.16
Prupe.2G226400	AT2G39420.1	alpha/beta-Hydrolases superfamily protein chr2:16460442-16462872 FORWARD LENGTH=317	72.2
Prupe.2G226500	AT3G55200.1	Cleavage and polyadenylation specificity factor (CPSF) A subunit protein chr3:20460533-20464361 FORWARD LENGTH=1214	88.46
Prupe.2G226600	AT4G13580.1	Disease resistance-responsive (dirigent-like protein) family protein chr4:7900427-7901161 FORWARD LENGTH=244	35.57
Prupe.2G226700	AT2G39430.1	Disease resistance-responsive (dirigent-like protein) family protein chr2:16463422-16464390 FORWARD LENGTH=322	59.25
Prupe.2G226900	AT1G07730.2	Disease resistance-responsive (dirigent-like protein) family protein chr1:2397527-2398696 REVERSE LENGTH=389	58.57
Prupe.2G227000	AT2G39435.1	Phosphatidylinositol N-acetyglucosaminlytransferase subunit P-related chr2:16464806-16466492 REVERSE LENGTH=464	32.57
Prupe.2G227100	AT1G75270.1	DHAR2 dehydroascorbate reductase 2 chr1:28250255-28251237 REVERSE LENGTH=213	75.47
Prupe.2G227200	AT3G55240.1	Plant protein 1589 of unknown function chr3:20473876-20474705 REVERSE LENGTH=95	78.94
Prupe.2G227300	AT3G55240.1	Plant protein 1589 of unknown function chr3:20473876-20474705 REVERSE LENGTH=95	70.52
Prupe.2G227400	AT5G13550.1	SULTR4;1 sulfate transporter 4.1 chr5:4355412-4359490 REVERSE LENGTH=685	67.74
Prupe.2G227500	AT2G39450.1	MTP11, ATMTP11 Cation efflux family protein chr2:16471744-16473735 REVERSE LENGTH=394	79.38
Prupe.2G227600	AT3G55260.1	HEXO1, ATHEX2 beta-hexosaminidase 1 chr3:20489317-20492858 FORWARD LENGTH=541	74
Prupe.2G228000	AT3G55260.1	HEXO1, ATHEX2 beta-hexosaminidase 1 chr3:20489317-20492858 FORWARD LENGTH=541	70.77
Prupe.2G228100	AT3G55270.1	MKP1, ATMKP1 mitogen-activated protein kinase phosphatase 1 chr3:20496775-20499408 FORWARD LENGTH=784	71.17
Prupe.2G228200	AT5G01140.1	Protein of unknown function (DUF674) chr5:49891-51437 FORWARD LENGTH=473	26.63
Prupe.2G228400	AT3G09110.1	Protein of unknown function (DUF674) chr3:2794850-2795963 REVERSE LENGTH=343	32.17
Prupe.2G228500	AT5G43240.3	Protein of unknown function (DUF674) chr5:17353077-17354765 REVERSE LENGTH=512	40.5
Prupe.2G228600	AT5G01150.1	Protein of unknown function (DUF674) chr5:51988-53649 FORWARD LENGTH=501	28.19
Prupe.2G228700	AT3G51895.1	SULTR3;1, AST12 sulfate transporter 3;1 chr3:19251503-19255677 REVERSE LENGTH=658	64.64
Prupe.2G228800	AT3G09110.1	Protein of unknown function (DUF674) chr3:2794850-2795963 REVERSE LENGTH=343	31.57
Prupe.2G228900	AT3G55280.2	RPL23AB ribosomal protein L23AB chr3:20500667-20501519 FORWARD LENGTH=154	77.27
Prupe.2G229000	AT3G55330.1	PPL1 PsbP-like protein 1 chr3:20514031-20515275 REVERSE LENGTH=230	65.04
Prupe.2G229100	AT3G55320.1	PGP20 P-glycoprotein 20 chr3:20507391-20513393 REVERSE LENGTH=1408	79.59
Prupe.2G229200	AT2G39470.1	PPL2 PsbP-like protein 2 chr2:16476335-16477653 FORWARD LENGTH=238	57.39
Prupe.2G229300	AT5G29000.3	PHL1 Homeodomain-like superfamily protein chr5:11022336-11024100 REVERSE LENGTH=370	54
Prupe.2G229400	AT5G54380.1	THE1 protein kinase family protein chr5:22077313-22079880 REVERSE LENGTH=855	51.95
Prupe.2G229500	AT4G01470.1	GAMMA-TIP3, TIP1;3, ATTIP1.3 tonoplast intrinsic protein 1;3 chr4:625092-625850 REVERSE LENGTH=252	84.12
Prupe.2G229600	AT3G55340.1	PHIP1 phragmoplastin interacting protein 1 chr3:20515672-20517832 FORWARD LENGTH=597	40.04
Prupe.2G229700	AT3G55340.1	PHIP1 phragmoplastin interacting protein 1 chr3:20515672-20517832 FORWARD LENGTH=597	40.29
Prupe.2G229800	AT3G55350.1	PIF / Ping-Pong family of plant transposases chr3:20518518-20520690 FORWARD LENGTH=406	63.31
Prupe.2G229900	AT5G59890.1	ADF4, ATADF4 actin depolymerizing factor 4 chr5:24122545-24123596 FORWARD LENGTH=139	85.61
Prupe.2G230000	AT4G21340.1	B70 basic helix-loop-helix (bHLH) DNA-binding superfamily protein chr4:11353064-11354628 FORWARD LENGTH=301	50.51
Prupe.2G230100	AT5G59850.1	Ribosomal protein S8 family protein chr5:24112499-24113084 REVERSE LENGTH=130	97.69
Prupe.2G230200	AT3G53610.3	ATRAB8, RAB8 RAB GTPase homolog 8 chr3:19876531-19878264 REVERSE LENGTH=216	77.18
Prupe.2G230300	AT5G65750.1	2-oxoglutarate dehydrogenase, E1 component chr5:26304212-26307947 FORWARD LENGTH=1025	84.73
Prupe.2G230400	AT5G65750.1	2-oxoglutarate dehydrogenase, E1 component chr5:26304212-26307947 FORWARD LENGTH=1025	87.54
Prupe.2G230500	AT2G39510.1	nodulin MtN21 /EamA-like transporter family protein chr2:16491358-16493085 REVERSE LENGTH=374	68.08
Prupe.2G230600	AT2G39510.1	nodulin MtN21 /EamA-like transporter family protein chr2:16491358-16493085 REVERSE LENGTH=374	54.85
Prupe.2G230700	AT5G13660.1	unknown protein; BEST Arabidopsis thaliana protein match is: unknown protein (TAIR:AT5G59830.2); Has 135 Blast hits to 126 proteins in 13 species: Archae - 0; Bacteria - 0; Metazoa - 0; Fungi - 0; Plants - 135; Viruses - 0; Other Eukaryotes - 0 (source: NCBI BLink). chr5:4405094-4406983 FORWARD LENGTH=536	39.45
Prupe.2G230800	AT2G28710.1	C2H2-type zinc finger family protein chr2:12322974-12323444 FORWARD LENGTH=156	42.18
Prupe.2G230900	AT2G39500.1	unknown protein; FUNCTIONS IN: molecular_function unknown; INVOLVED IN: biological_process unknown; LOCATED IN: endomembrane system; EXPRESSED IN: 21 plant structures; EXPRESSED DURING: 12 growth stages; Has 16 Blast hits to 16 proteins in 8 species: Archae - 0; Bacteria - 0; Metazoa - 0; Fungi - 0; Plants - 16; Viruses - 0; Other Eukaryotes - 0 (source: NCBI BLink). chr2:16489091-16489374 FORWAR…	56.52
Prupe.2G231000	AT2G39620.1	Pentatricopeptide repeat (PPR) superfamily protein chr2:16518968-16521478 REVERSE LENGTH=836	48.88
Prupe.2G231100	AT5G13680.1	ELO2, ABO1 IKI3 family protein chr5:4410522-4415471 REVERSE LENGTH=1319	55.12
Prupe.2G231200	AT2G39580.1	CONTAINS InterPro DOMAIN/s: Putative zinc-finger domain (InterPro:IPR019607); Has 249 Blast hits to 219 proteins in 85 species: Archae - 0; Bacteria - 144; Metazoa - 29; Fungi - 8; Plants - 50; Viruses - 0; Other Eukaryotes - 18 (source: NCBI BLink). chr2:16510540-16516948 FORWARD LENGTH=1577	36.91
Prupe.2G231300	AT5G41570.1	WRKY24, ATWRKY24 WRKY DNA-binding protein 24 chr5:16624220-16625689 FORWARD LENGTH=179	68.75
Prupe.2G231400	AT1G14620.1	DECOY decoy chr1:5014948-5016501 REVERSE LENGTH=233	63.36
Prupe.2G231500	AT5G59950.3	RNA-binding (RRM/RBD/RNP motifs) family protein chr5:24140235-24141504 FORWARD LENGTH=242	39.76
Prupe.2G231600	AT3G12590.1	unknown protein; INVOLVED IN: biological_process unknown; LOCATED IN: chloroplast; Has 50 Blast hits to 41 proteins in 15 species: Archae - 0; Bacteria - 0; Metazoa - 2; Fungi - 0; Plants - 43; Viruses - 0; Other Eukaryotes - 5 (source: NCBI BLink). chr3:3996473-4003657 REVERSE LENGTH=1184	63.49
Prupe.2G231700	AT1G65520.1	ATECI1, ECI1, ECHIC, PEC11 delta(3), delta(2)-enoyl CoA isomerase 1 chr1:24361171-24361893 REVERSE LENGTH=240	58.11
Prupe.2G231800	AT1G75560.2	zinc knuckle (CCHC-type) family protein chr1:28371420-28372717 REVERSE LENGTH=257	58.54
Prupe.2G231900	AT2G39570.1	ACT domain-containing protein chr2:16507963-16509741 FORWARD LENGTH=411	64.6
Prupe.2G232000	AT5G59970.1	Histone superfamily protein chr5:24146352-24146663 REVERSE LENGTH=103	100
Prupe.2G232200	AT5G59970.1	Histone superfamily protein chr5:24146352-24146663 REVERSE LENGTH=103	100
Prupe.2G232300	AT5G59613.2	unknown protein; FUNCTIONS IN: molecular_function unknown; INVOLVED IN: biological_process unknown; LOCATED IN: mitochondrial respiratory chain complex III; BEST Arabidopsis thaliana protein match is: unknown protein (TAIR:AT3G46430.1). chr5:24015726-24016500 REVERSE LENGTH=55	76.36
Prupe.2G232400	AT3G55400.1	OVA1 methionyl-tRNA synthetase / methionine--tRNA ligase / MetRS (cpMetRS) chr3:20535809-20538999 REVERSE LENGTH=616	76.23
Prupe.2G232500	AT3G46440.2	UXS5 UDP-XYL synthase 5 chr3:17089268-17091611 REVERSE LENGTH=341	88.23
Prupe.2G232600	AT3G12587.1	Oligosaccaryltransferase chr3:3994586-3994699 REVERSE LENGTH=37	81.08
Prupe.2G232700	AT3G55390.1	Uncharacterised protein family (UPF0497) chr3:20534785-20535620 FORWARD LENGTH=194	53.64
Prupe.2G232800	AT5G59300.1	UBC7, ATUBC7 ubiquitin carrier protein 7 chr5:23919868-23921304 REVERSE LENGTH=203	80.66
Prupe.2G233000	AT3G12570.4	FYD FYD chr3:3989407-3990876 FORWARD LENGTH=489	67.2
Prupe.2G233100	AT5G17600.1	RING/U-box superfamily protein chr5:5800029-5801117 REVERSE LENGTH=362	50.7
Prupe.2G233200	AT5G59350.1	unknown protein; FUNCTIONS IN: molecular_function unknown; INVOLVED IN: biological_process unknown; LOCATED IN: endomembrane system; EXPRESSED IN: 23 plant structures; EXPRESSED DURING: 13 growth stages; Has 1807 Blast hits to 1807 proteins in 277 species: Archae - 0; Bacteria - 0; Metazoa - 736; Fungi - 347; Plants - 385; Viruses - 0; Other Eukaryotes - 339 (source: NCBI BLink). chr5:23941132-23…	39.14
Prupe.2G233300	AT2G39550.1	ATGGT-IB, GGB, PGGT-I Prenyltransferase family protein chr2:16501666-16504144 FORWARD LENGTH=375	70.63
Prupe.2G233400	AT3G04020.1	unknown protein; Has 26 Blast hits to 25 proteins in 10 species: Archae - 0; Bacteria - 0; Metazoa - 0; Fungi - 0; Plants - 23; Viruses - 0; Other Eukaryotes - 3 (source: NCBI BLink). chr3:1040548-1042377 FORWARD LENGTH=304	47.72
Prupe.2G233500	AT5G02500.1	HSC70-1, HSP70-1, AT-HSC70-1, HSC70 heat shock cognate protein 70-1 chr5:554055-556334 REVERSE LENGTH=651	88.32
Prupe.2G233600	AT3G55370.2	OBP3 OBF-binding protein 3 chr3:20527198-20528876 FORWARD LENGTH=354	34.46
Prupe.2G233700	AT2G39518.1	Uncharacterised protein family (UPF0497) chr2:16496029-16496937 REVERSE LENGTH=174	35.07
Prupe.2G233800	AT2G39530.1	Uncharacterised protein family (UPF0497) chr2:16498659-16499401 REVERSE LENGTH=178	43.7
Prupe.2G233900	AT2G39518.1	Uncharacterised protein family (UPF0497) chr2:16496029-16496937 REVERSE LENGTH=174	39.85
Prupe.2G234000	AT2G39518.1	Uncharacterised protein family (UPF0497) chr2:16496029-16496937 REVERSE LENGTH=174	38
Prupe.2G234200	AT3G12580.1	HSP70, ATHSP70 heat shock protein 70 chr3:3991487-3993689 REVERSE LENGTH=650	69.4
Prupe.2G234300	AT3G12580.1	HSP70, ATHSP70 heat shock protein 70 chr3:3991487-3993689 REVERSE LENGTH=650	64.53
Prupe.2G234400	AT3G12580.1	HSP70, ATHSP70 heat shock protein 70 chr3:3991487-3993689 REVERSE LENGTH=650	58.67
Prupe.2G234600	AT1G55460.1	DNA/RNA-binding protein Kin17, conserved region chr1:20707567-20708802 FORWARD LENGTH=411	68.12
Prupe.2G234700	AT3G55360.1	CER10, ECR, ATTSC13, TSC13 3-oxo-5-alpha-steroid 4-dehydrogenase family protein chr3:20521186-20522856 REVERSE LENGTH=310	81.61
Prupe.2G235000	AT3G12110.1	ACT11 actin-11 chr3:3858116-3859609 FORWARD LENGTH=377	97.61
Prupe.2G235100	AT3G46540.1	ENTH/VHS family protein chr3:17134204-17135411 REVERSE LENGTH=307	52.47
Prupe.2G235200	AT2G39630.1	Nucleotide-diphospho-sugar transferases superfamily protein chr2:16522008-16524561 REVERSE LENGTH=336	73.13
Prupe.2G235300	AT3G55420.1	unknown protein; Has 21 Blast hits to 21 proteins in 8 species: Archae - 0; Bacteria - 0; Metazoa - 0; Fungi - 0; Plants - 21; Viruses - 0; Other Eukaryotes - 0 (source: NCBI BLink). chr3:20547920-20548570 FORWARD LENGTH=216	63.72
Prupe.2G235400	AT3G55430.1	O-Glycosyl hydrolases family 17 protein chr3:20549806-20552004 REVERSE LENGTH=449	52.87
Prupe.2G235500	AT3G22680.1	RDM1 RNA-DIRECTED DNA METHYLATION 1 chr3:8019785-8020374 FORWARD LENGTH=163	51.93
Prupe.2G235800	AT2G39650.1	Protein of unknown function (DUF506) chr2:16528094-16529274 REVERSE LENGTH=291	54.22
Prupe.2G235900	AT3G12530.1	PSF2 PSF2 chr3:3972604-3973864 REVERSE LENGTH=210	65.09
Prupe.2G236000	AT3G55440.1	ATCTIMC, TPI, CYTOTPI triosephosphate isomerase chr3:20553794-20556078 FORWARD LENGTH=254	79.13
Prupe.2G236100	AT1G07570.1	APK1A, APK1 Protein kinase superfamily protein chr1:2331369-2333210 REVERSE LENGTH=410	67.66
Prupe.2G236200	AT1G07570.3	APK1A Protein kinase superfamily protein chr1:2331369-2333589 REVERSE LENGTH=424	49.52
Prupe.2G236300	AT2G39670.1	Radical SAM superfamily protein chr2:16534303-16536986 FORWARD LENGTH=428	75.13
Prupe.2G236400	AT3G55460.1	SCL30, At-SCL30 SC35-like splicing factor 30 chr3:20561024-20563502 FORWARD LENGTH=262	77.17
Prupe.2G236500	AT3G55470.2	Calcium-dependent lipid-binding (CaLB domain) family protein chr3:20564356-20566092 FORWARD LENGTH=155	55.26
Prupe.2G236600	AT3G12540.1	Protein of unknown function, DUF547 chr3:3975246-3977247 FORWARD LENGTH=505	30.51
Prupe.2G236700	AT2G39690.1	Protein of unknown function, DUF547 chr2:16541165-16543267 FORWARD LENGTH=498	67.55
Prupe.2G236800	AT3G55480.2	PAT2 chr3:20566372-20571171 REVERSE LENGTH=1115	56.31
Prupe.2G236900	AT3G48670.2	IDN2, RDM12 XH/XS domain-containing protein chr3:18031240-18033615 FORWARD LENGTH=647	53.9
Prupe.2G237000	AT2G39700.1	ATEXPA4, ATEXP4, ATHEXP ALPHA 1.6, EXPA4 expansin A4 chr2:16544246-16545434 REVERSE LENGTH=257	84.18
Prupe.2G237100	AT5G13820.1	TBP1, ATBP-1, ATBP1, ATTBP1, HPPBF-1 telomeric DNA binding protein 1 chr5:4461694-4464355 FORWARD LENGTH=640	43.34
Prupe.2G237300	AT1G07530.1	SCL14, ATGRAS2, GRAS2 SCARECROW-like 14 chr1:2313828-2316137 REVERSE LENGTH=769	47.1
Prupe.2G237400	AT5G13830.1	FtsJ-like methyltransferase family protein chr5:4467363-4468487 FORWARD LENGTH=224	71.12
Prupe.2G237500	AT5G13840.2	FZR3 FIZZY-related 3 chr5:4468677-4470706 REVERSE LENGTH=481	77.17
Prupe.2G237600	AT3G12380.1	ATARP5, ARP5 actin-related protein 5 chr3:3938309-3941785 REVERSE LENGTH=724	66.2
Prupe.2G237700	AT5G04275.1	microRNA172B chr5:1188207-1188301 REVERSE LENGTH=1417	89.5
Prupe.2G237800	AT2G39705.1	RTFL8, DVL11 ROTUNDIFOLIA like 8 chr2:16557038-16557301 FORWARD LENGTH=87	84.84
Prupe.2G238000	AT3G55520.1	FKBP-like peptidyl-prolyl cis-trans isomerase family protein chr3:20594177-20595128 FORWARD LENGTH=190	83.33
Prupe.2G238100	AT3G55530.1	SDIR1 RING/U-box superfamily protein chr3:20595300-20597188 REVERSE LENGTH=273	65.46
Prupe.2G238200	AT2G39710.1	Eukaryotic aspartyl protease family protein chr2:16562051-16563379 REVERSE LENGTH=442	74.75
Prupe.2G238300	AT3G46620.1	zinc finger (C3HC4-type RING finger) family protein chr3:17178837-17180024 REVERSE LENGTH=395	47.9
Prupe.2G238400	AT3G11430.1	ATGPAT5, GPAT5 glycerol-3-phosphate acyltransferase 5 chr3:3595911-3597678 FORWARD LENGTH=502	68.88
Prupe.2G238500	AT2G29200.1	APUM1, PUM1 pumilio 1 chr2:12549483-12553185 REVERSE LENGTH=968	52.3
Prupe.2G238600	AT5G02140.1	Pathogenesis-related thaumatin superfamily protein chr5:423384-424437 FORWARD LENGTH=294	71.23
Prupe.2G238700	AT3G55550.1	Concanavalin A-like lectin protein kinase family protein chr3:20600019-20602073 REVERSE LENGTH=684	61.87
Prupe.2G238800	AT2G39730.1	RCA rubisco activase chr2:16570951-16573345 REVERSE LENGTH=474	81.3
Prupe.2G238900	AT5G06080.1	LBD33 LOB domain-containing protein 33 chr5:1830796-1831427 REVERSE LENGTH=177	71.42
Prupe.2G239000	AT3G55560.1	AGF2, AHL15 AT-hook protein of GA feedback 2 chr3:20604904-20605836 REVERSE LENGTH=310	42.34
Prupe.2G239100	AT1G13980.2	GN sec7 domain-containing protein chr1:4789587-4794397 FORWARD LENGTH=1451	75.17
Prupe.2G239200	AT1G13980.2	GN sec7 domain-containing protein chr1:4789587-4794397 FORWARD LENGTH=1451	81.26
Prupe.2G239300	AT2G44920.2	Tetratricopeptide repeat (TPR)-like superfamily protein chr2:18524419-18526502 FORWARD LENGTH=224	77.71
Prupe.2G239400	AT3G11420.1	Protein of unknown function (DUF604) chr3:3591834-3594323 FORWARD LENGTH=505	52.18
Prupe.2G239500	AT5G06070.1	RBE, RAB C2H2 and C2HC zinc fingers superfamily protein chr5:1828426-1829106 REVERSE LENGTH=226	37.2
Prupe.2G239600	AT5G06060.1	NAD(P)-binding Rossmann-fold superfamily protein chr5:1824066-1825833 REVERSE LENGTH=264	70.49
Prupe.2G239700	AT3G11410.1	ATPP2CA, AHG3, PP2CA protein phosphatase 2CA chr3:3584181-3585649 REVERSE LENGTH=399	58.15
Prupe.2G239800	AT2G39740.1	Nucleotidyltransferase family protein chr2:16576250-16578704 FORWARD LENGTH=511	46.61
Prupe.2G239900	AT2G39750.1	S-adenosyl-L-methionine-dependent methyltransferases superfamily protein chr2:16578986-16582281 REVERSE LENGTH=694	67.48
Prupe.2G240000	AT2G39760.1	ATBPM3, BPM3 BTB/POZ/MATH-domains containing protein chr2:16583213-16585983 FORWARD LENGTH=408	68.13
Prupe.2G240100	AT3G55570.1	unknown protein; BEST Arabidopsis thaliana protein match is: unknown protein (TAIR:AT5G41761.1); Has 128 Blast hits to 128 proteins in 12 species: Archae - 0; Bacteria - 0; Metazoa - 0; Fungi - 0; Plants - 128; Viruses - 0; Other Eukaryotes - 0 (source: NCBI BLink). chr3:20610166-20610671 REVERSE LENGTH=109	65.75
Prupe.2G240200	AT3G55570.1	unknown protein; BEST Arabidopsis thaliana protein match is: unknown protein (TAIR:AT5G41761.1); Has 128 Blast hits to 128 proteins in 12 species: Archae - 0; Bacteria - 0; Metazoa - 0; Fungi - 0; Plants - 128; Viruses - 0; Other Eukaryotes - 0 (source: NCBI BLink). chr3:20610166-20610671 REVERSE LENGTH=109	71.87
Prupe.2G240300	AT3G55580.1	Regulator of chromosome condensation (RCC1) family protein chr3:20612766-20615730 FORWARD LENGTH=488	65.72
Prupe.2G240400	AT5G02070.1	Protein kinase family protein chr5:405895-408220 REVERSE LENGTH=657	55.39
Prupe.2G240500	AT2G39770.2	CYT1 Glucose-1-phosphate adenylyltransferase family protein chr2:16589401-16590741 FORWARD LENGTH=361	89.75
Prupe.2G240600	AT3G53850.1	Uncharacterised protein family (UPF0497) chr3:19948262-19948994 REVERSE LENGTH=154	61.03
Prupe.2G240700	AT2G39795.1	Mitochondrial glycoprotein family protein chr2:16597026-16598028 FORWARD LENGTH=250	50
Prupe.2G240800	AT3G55610.1	P5CS2 delta 1-pyrroline-5-carboxylate synthase 2 chr3:20624278-20628989 REVERSE LENGTH=726	73.7
Prupe.2G240900	AT2G39805.1	Integral membrane Yip1 family protein chr2:16610216-16612353 REVERSE LENGTH=275	61.59
Prupe.2G241000	AT4G38040.1	Exostosin family protein chr4:17867501-17869131 FORWARD LENGTH=425	31.87
Prupe.2G241100	AT5G05980.1	ATDFB, DFB, FPGS1 DHFS-FPGS homolog B chr5:1799738-1804441 REVERSE LENGTH=571	64.27
Prupe.2G241200	AT5G05970.1	NEDD1 Transducin/WD40 repeat-like superfamily protein chr5:1795464-1799313 FORWARD LENGTH=781	56.56
Prupe.2G241300	AT2G39840.1	TOPP4 type one serine/threonine protein phosphatase 4 chr2:16627430-16628789 FORWARD LENGTH=321	93.52
Prupe.2G241500	AT2G39830.1	DAR2 DA1-related protein 2 chr2:16619950-16623658 REVERSE LENGTH=528	66.14
Prupe.2G241600	AT3G55640.1	Mitochondrial substrate carrier family protein chr3:20640048-20642411 FORWARD LENGTH=332	70.17
Prupe.2G241700	AT5G02030.1	LSN, PNY, HB-6, BLR, RPL, BLH9, VAN POX (plant homeobox) family protein chr5:395754-398872 FORWARD LENGTH=575	49.44
Prupe.2G241800	AT2G37900.1	Major facilitator superfamily protein chr2:15864396-15866408 REVERSE LENGTH=575	61.64
Prupe.2G241900	AT1G07410.1	ATRABA2B, RAB-A2B, ATRAB-A2B, RABA2b RAB GTPase homolog A2B chr1:2276270-2277154 FORWARD LENGTH=214	85.18
Prupe.2G242000	AT3G46850.1	Subtilase family protein chr3:17256338-17259442 FORWARD LENGTH=736	49.26
Prupe.2G242100	AT3G46850.1	Subtilase family protein chr3:17256338-17259442 FORWARD LENGTH=736	49.71
Prupe.2G242200	AT3G46850.1	Subtilase family protein chr3:17256338-17259442 FORWARD LENGTH=736	49.4
Prupe.2G242300	AT4G02280.1	SUS3, ATSUS3 sucrose synthase 3 chr4:995166-998719 FORWARD LENGTH=809	56.12
Prupe.2G242400	AT3G46850.1	Subtilase family protein chr3:17256338-17259442 FORWARD LENGTH=736	49.58
Prupe.2G242500	AT5G59080.1	unknown protein; FUNCTIONS IN: molecular_function unknown; INVOLVED IN: response to oxidative stress; LOCATED IN: chloroplast; EXPRESSED IN: 18 plant structures; EXPRESSED DURING: 9 growth stages; BEST Arabidopsis thaliana protein match is: unknown protein (TAIR:AT3G46880.1); Has 1807 Blast hits to 1807 proteins in 277 species: Archae - 0; Bacteria - 0; Metazoa - 736; Fungi - 347; Plants - 385; V…	36.98
Prupe.2G242600	AT3G53980.2	Bifunctional inhibitor/lipid-transfer protein/seed storage 2S albumin superfamily protein chr3:19987760-19988203 REVERSE LENGTH=114	48.38
Prupe.2G242700	AT3G53980.2	Bifunctional inhibitor/lipid-transfer protein/seed storage 2S albumin superfamily protein chr3:19987760-19988203 REVERSE LENGTH=114	52.68
Prupe.2G242800	AT5G05960.1	Bifunctional inhibitor/lipid-transfer protein/seed storage 2S albumin superfamily protein chr5:1790256-1790694 FORWARD LENGTH=116	67.28
Prupe.2G242900	AT5G05950.1	MEE60 maternal effect embryo arrest 60 chr5:1788814-1789341 FORWARD LENGTH=175	60.79
Prupe.2G243000	AT5G05940.1	ATROPGEF5, ROPGEF5 ROP guanine nucleotide exchange factor 5 chr5:1786028-1788363 FORWARD LENGTH=611	57.05
Prupe.2G243100	AT5G05930.1	ATGC1, GC1 guanylyl cyclase 1 chr5:1780270-1782659 REVERSE LENGTH=274	66.66
Prupe.2G243200	AT2G39870.1	unknown protein; BEST Arabidopsis thaliana protein match is: unknown protein (TAIR:AT3G55690.1); Has 73 Blast hits to 71 proteins in 14 species: Archae - 0; Bacteria - 0; Metazoa - 2; Fungi - 2; Plants - 69; Viruses - 0; Other Eukaryotes - 0 (source: NCBI BLink). chr2:16643697-16644950 FORWARD LENGTH=330	32.71
Prupe.2G243400	AT1G53540.1	HSP20-like chaperones superfamily protein chr1:19980510-19980983 FORWARD LENGTH=157	66.06
Prupe.2G243500	AT3G55700.1	UDP-Glycosyltransferase superfamily protein chr3:20671202-20673278 FORWARD LENGTH=460	50.21
Prupe.2G243600	AT3G55700.1	UDP-Glycosyltransferase superfamily protein chr3:20671202-20673278 FORWARD LENGTH=460	52.34
Prupe.2G243700	AT1G22380.1	AtUGT85A3, UGT85A3 UDP-glucosyl transferase 85A3 chr1:7900522-7902332 REVERSE LENGTH=488	37.89
Prupe.2G243800	AT5G59720.1	HSP18.2 heat shock protein 18.2 chr5:24062632-24063117 FORWARD LENGTH=161	63.87
Prupe.2G243900	AT5G05840.1	Protein of unknown function (DUF620) chr5:1757268-1760458 REVERSE LENGTH=439	64.25
Prupe.2G244000	AT5G05830.1	RING/FYVE/PHD zinc finger superfamily protein chr5:1755910-1756825 FORWARD LENGTH=204	68.65
Prupe.2G244100	AT3G55730.1	MYB109, AtMYB109 myb domain protein 109 chr3:20682114-20683963 REVERSE LENGTH=399	45.45
Prupe.2G244200	AT1G59590.1	ZCF37 ZCF37 chr1:21887860-21888495 FORWARD LENGTH=211	31.37
Prupe.2G244400	AT5G01090.1	Concanavalin A-like lectin family protein chr5:33055-34116 FORWARD LENGTH=353	27.5
Prupe.2G244500	AT2G39890.2	PROT1, ATPROT1 proline transporter 1 chr2:16656022-16658202 FORWARD LENGTH=442	72.38
Prupe.2G244600	AT3G54085.2	Yos1-like protein chr3:20026780-20027016 REVERSE LENGTH=78	66.66
Prupe.2G244700	AT3G54100.1	O-fucosyltransferase family protein chr3:20034451-20037874 REVERSE LENGTH=638	63.48
Prupe.2G244800	AT1G74270.1	Ribosomal protein L35Ae family protein chr1:27928415-27929466 REVERSE LENGTH=112	86.6
Prupe.2G244900	AT3G11320.1	Nucleotide-sugar transporter family protein chr3:3547017-3548539 REVERSE LENGTH=308	91.2
Prupe.2G245000	AT3G55770.5	GATA type zinc finger transcription factor family protein chr3:20703799-20705115 FORWARD LENGTH=199	86.12
Prupe.2G245100	AT2G39910.1	ARM repeat superfamily protein chr2:16660604-16662886 FORWARD LENGTH=436	47.78
Prupe.2G245200	AT3G55780.1	Glycosyl hydrolase superfamily protein chr3:20705627-20707021 FORWARD LENGTH=429	53.17
Prupe.2G245300	AT5G05800.2	unknown protein; FUNCTIONS IN: molecular_function unknown; INVOLVED IN: biological_process unknown; LOCATED IN: cellular_component unknown; EXPRESSED IN: 24 plant structures; EXPRESSED DURING: 15 growth stages; BEST Arabidopsis thaliana protein match is: unknown protein (TAIR:AT3G11290.1); Has 881 Blast hits to 512 proteins in 30 species: Archae - 0; Bacteria - 2; Metazoa - 0; Fungi - 38; Plants …	43.12
Prupe.2G245400	AT2G39920.3	HAD superfamily, subfamily IIIB acid phosphatase chr2:16663201-16664305 REVERSE LENGTH=283	35.13
Prupe.2G245600	AT2G39060.1	SWEET9, AtSWEET9 Nodulin MtN3 family protein chr2:16306818-16308206 REVERSE LENGTH=258	54.73
Prupe.2G245700	AT3G55800.1	SBPASE sedoheptulose-bisphosphatase chr3:20709640-20711421 FORWARD LENGTH=393	75.89
Prupe.2G245800	AT2G38080.1	IRX12, LAC4, ATLMCO4, LMCO4 Laccase/Diphenol oxidase family protein chr2:15934540-15937352 FORWARD LENGTH=558	66.9
Prupe.2G245900	AT2G38090.1	Duplicated homeodomain-like superfamily protein chr2:15945278-15946775 FORWARD LENGTH=298	64.07
Prupe.2G246000	AT2G39940.1	COI1 RNI-like superfamily protein chr2:16672848-16675486 REVERSE LENGTH=592	70.76
Prupe.2G246100	AT2G39950.1	unknown protein; Has 978 Blast hits to 254 proteins in 81 species: Archae - 0; Bacteria - 8; Metazoa - 109; Fungi - 53; Plants - 41; Viruses - 0; Other Eukaryotes - 767 (source: NCBI BLink). chr2:16676758-16680204 REVERSE LENGTH=636	48.48
Prupe.2G246200	AT2G39960.1	Microsomal signal peptidase 25 kDa subunit (SPC25) chr2:16681666-16683491 REVERSE LENGTH=192	75
Prupe.2G246300	AT2G39960.1	Microsomal signal peptidase 25 kDa subunit (SPC25) chr2:16681666-16683491 REVERSE LENGTH=192	77.9
Prupe.2G246400	AT2G39970.1	Mitochondrial substrate carrier family protein chr2:16684026-16686392 REVERSE LENGTH=331	76.35
Prupe.2G246600	AT1G07310.1	Calcium-dependent lipid-binding (CaLB domain) family protein chr1:2247775-2248833 REVERSE LENGTH=352	58.74
Prupe.2G246800	AT2G39980.1	HXXXD-type acyl-transferase family protein chr2:16688437-16689885 REVERSE LENGTH=482	62.82
Prupe.2G246900	AT3G55820.1	Fasciclin-like arabinogalactan family protein chr3:20714041-20714655 FORWARD LENGTH=204	40
Prupe.2G247000	AT5G05780.1	RPN8A, AE3, ATHMOV34 RP non-ATPase subunit 8A chr5:1735862-1738176 FORWARD LENGTH=308	89.93
Prupe.2G247100	AT3G11260.1	WOX5 WUSCHEL related homeobox 5 chr3:3527606-3528263 FORWARD LENGTH=182	57.14
Prupe.2G247200	AT2G39990.1	EIF2, AteIF3f, eIF3F eukaryotic translation initiation factor 2 chr2:16698332-16699929 REVERSE LENGTH=293	75.94
Prupe.2G247300	AT4G00430.1	TMP-C, PIP1;4, PIP1E plasma membrane intrinsic protein 1;4 chr4:186143-187531 REVERSE LENGTH=287	87.24
Prupe.2G247400	AT3G55830.1	EPC1 Nucleotide-diphospho-sugar transferases superfamily protein chr3:20715101-20717133 FORWARD LENGTH=334	69.34
Prupe.2G247500	AT2G29670.1	Tetratricopeptide repeat (TPR)-like superfamily protein chr2:12682309-12684745 REVERSE LENGTH=536	51.7
Prupe.2G247600	AT2G40000.1	HSPRO2, ATHSPRO2 ortholog of sugar beet HS1 PRO-1 2 chr2:16700649-16701956 REVERSE LENGTH=435	55.95
Prupe.2G247700	AT5G05760.1	SYP31, ATSED5, ATSYP31, SED5 syntaxin of plants 31 chr5:1729111-1730903 REVERSE LENGTH=336	66.03
Prupe.2G247800	AT2G38120.1	AUX1, WAV5, PIR1, MAP1 Transmembrane amino acid transporter family protein chr2:15973493-15976792 FORWARD LENGTH=485	81.19
Prupe.2G248000	AT5G05740.2	ATEGY2, EGY2 ethylene-dependent gravitropism-deficient and yellow-green-like 2 chr5:1724023-1726859 REVERSE LENGTH=527	62.81
Prupe.2G248100	AT5G05730.1	ASA1, TRP5, AMT1, WEI2, JDL1 anthranilate synthase alpha subunit 1 chr5:1719740-1722811 REVERSE LENGTH=595	73.2
Prupe.2G248200	AT5G05710.1	Pleckstrin homology (PH) domain superfamily protein chr5:1715943-1716377 FORWARD LENGTH=144	84.5
Prupe.2G248300	AT3G47570.1	Leucine-rich repeat protein kinase family protein chr3:17527611-17530748 FORWARD LENGTH=1010	35.45
Prupe.2G248400	AT3G47570.1	Leucine-rich repeat protein kinase family protein chr3:17527611-17530748 FORWARD LENGTH=1010	42.19
Prupe.2G248500	AT2G40060.1	Clathrin light chain protein chr2:16726564-16728001 FORWARD LENGTH=258	52.23
Prupe.2G248600	AT2G40070.1	BEST Arabidopsis thaliana protein match is: proline-rich family protein (TAIR:AT3G09000.1); Has 35333 Blast hits to 34131 proteins in 2444 species: Archae - 798; Bacteria - 22429; Metazoa - 974; Fungi - 991; Plants - 531; Viruses - 0; Other Eukaryotes - 9610 (source: NCBI BLink). chr2:16728378-16731160 REVERSE LENGTH=607	61.62
Prupe.2G248700	AT5G05700.1	ATE1, DLS1, ATATE1 arginine-tRNA protein transferase 1 chr5:1712950-1715639 REVERSE LENGTH=632	52.93
Prupe.2G248800	AT2G40110.1	Yippee family putative zinc-binding protein chr2:16748159-16749357 FORWARD LENGTH=130	79.23
Prupe.2G248900	AT2G40100.1	LHCB4.3 light harvesting complex photosystem II chr2:16745884-16747190 FORWARD LENGTH=276	69
Prupe.2G249000	AT3G51880.2	HMGB1, NFD1 high mobility group B1 chr3:19247241-19248491 REVERSE LENGTH=185	59.22
Prupe.2G249100	AT5G05690.1	CPD, CYP90A, CYP90, CBB3, DWF3, CYP90A1 Cytochrome P450 superfamily protein chr5:1702907-1706705 REVERSE LENGTH=472	78.06
Prupe.2G249200	AT5G05680.1	MOS7 nuclear pore complex protein-related chr5:1698365-1702475 FORWARD LENGTH=810	55.8
Prupe.2G249300	AT2G40095.1	Alpha/beta hydrolase related protein chr2:16743107-16744455 FORWARD LENGTH=209	56.07
Prupe.2G249400	AT2G40090.1	ATATH9, ATH9 ABC2 homolog 9 chr2:16737685-16740303 REVERSE LENGTH=538	72.25
Prupe.2G249500	AT3G11210.1	SGNH hydrolase-type esterase superfamily protein chr3:3511101-3512899 REVERSE LENGTH=256	72.26
Prupe.2G249700	AT3G55490.1	GINS complex protein chr3:20572171-20573415 REVERSE LENGTH=185	65.94
Prupe.2G249800	AT2G40080.1	ELF4 Protein of unknown function (DUF1313) chr2:16734545-16734880 REVERSE LENGTH=111	71.42
Prupe.2G249900	AT2G29960.1	CYP5, ATCYP5, CYP19-4 cyclophilin 5 chr2:12769183-12770528 REVERSE LENGTH=201	73.22
Prupe.2G250000	AT2G40116.1	Phosphoinositide-specific phospholipase C family protein chr2:16751782-16754311 FORWARD LENGTH=613	54.89
Prupe.2G250100	AT3G08510.2	ATPLC2, PLC2 phospholipase C 2 chr3:2582626-2585556 REVERSE LENGTH=581	67.56
Prupe.2G250200	AT5G05660.1	ATNFXL2 sequence-specific DNA binding transcription factors;zinc ion binding;sequence-specific DNA binding transcription factors chr5:1691113-1695464 REVERSE LENGTH=880	61.3
Prupe.2G250300	AT3G55950.1	CCR3, ATCRR3 CRINKLY4 related 3 chr3:20753903-20756347 REVERSE LENGTH=814	56.28
Prupe.2G250400	AT3G55960.1	Haloacid dehalogenase-like hydrolase (HAD) superfamily protein chr3:20760797-20762892 REVERSE LENGTH=305	56.2
Prupe.2G250500	AT2G40120.1	Protein kinase superfamily protein chr2:16755137-16757258 REVERSE LENGTH=570	81.65
Prupe.2G250700	AT2G29970.1	Double Clp-N motif-containing P-loop nucleoside triphosphate hydrolases superfamily protein chr2:12776601-12779784 FORWARD LENGTH=1002	38.75
Prupe.2G250800	AT5G05610.2	AL1 alfin-like 1 chr5:1677331-1678942 REVERSE LENGTH=241	71.61
Prupe.2G250900	AT5G05600.1	2-oxoglutarate (2OG) and Fe(II)-dependent oxygenase superfamily protein chr5:1672266-1674602 FORWARD LENGTH=371	68.53
Prupe.2G251000	AT2G40140.2	CZF1, ZFAR1, SZF2, ATSZF2 zinc finger (CCCH-type) family protein chr2:16772537-16774330 FORWARD LENGTH=597	49.92
Prupe.2G251100	AT1G07780.5	PAI1 phosphoribosylanthranilate isomerase 1 chr1:2410352-2411833 REVERSE LENGTH=275	58.69
Prupe.2G251200	AT5G05580.1	FAD8 fatty acid desaturase 8 chr5:1664331-1666345 FORWARD LENGTH=435	72.48
Prupe.2G251300	AT5G05570.2	transducin family protein / WD-40 repeat family protein chr5:1656766-1663728 FORWARD LENGTH=1099	49.81
Prupe.2G251400	AT3G11150.1	2-oxoglutarate (2OG) and Fe(II)-dependent oxygenase superfamily protein chr3:3492986-3494599 REVERSE LENGTH=371	44.07
Prupe.2G251500	AT3G55990.1	ESK1, TBL29 Plant protein of unknown function (DUF828) chr3:20780410-20782931 FORWARD LENGTH=487	51.7
Prupe.2G251800	AT5G05580.1	FAD8 fatty acid desaturase 8 chr5:1664331-1666345 FORWARD LENGTH=435	78.81
Prupe.2G251900	AT3G55990.1	ESK1, TBL29 Plant protein of unknown function (DUF828) chr3:20780410-20782931 FORWARD LENGTH=487	67.42
Prupe.2G252000	AT5G05560.1	EMB2771 E3 ubiquitin ligase, putative chr5:1641452-1654685 FORWARD LENGTH=1678	56.67
Prupe.2G252100	AT2G40170.1	ATEM6, GEA6, EM6 Stress induced protein chr2:16779792-16780167 REVERSE LENGTH=92	56.52
Prupe.2G252200	AT2G30020.1	Protein phosphatase 2C family protein chr2:12814437-12815904 FORWARD LENGTH=396	63.43
Prupe.2G252300	AT3G11130.1	Clathrin, heavy chain chr3:3482575-3491667 REVERSE LENGTH=1705	88.77
Prupe.2G262400	AT3G10920.1	MSD1, MEE33, ATMSD1 | manganese superoxide dismutase 1 | chr3:3418015-3419581 FORWARD LENGTH=231	75.84
Prupe.2G262500	AT3G56340.1	Ribosomal protein S26e family protein | chr3:20892309-20893343 REVERSE LENGTH=130	61.68
Prupe.2G262600	AT3G56330.1	N2,N2-dimethylguanosine tRNA methyltransferase | chr3:20890250-20891933 FORWARD LENGTH=433	60.04
Prupe.2G262700	AT3G56320.1	PAP/OAS1 substrate-binding domain superfamily | chr3:20886193-20888624 REVERSE LENGTH=603	52.94
